# Supplementary material for: Environmental enrichment, training, and habitat characteristics of common bottlenose dolphins (Tursiops truncatus) and Indo-Pacific bottlenose dolphins (Tursiops aduncus)
Source: PLoS One. 2021 Aug 30;16(8):e0253688. doi: 10.1371/journal.pone.0253688 (PMC8404999; doi:10.1371/journal.pone.0253688)
Supplement: S1 Data — (XLSX) [file pone.0253688.s001.xlsx]

## Sheet: Sheet1
Variable	Category	n	Mean	Median	SD	Min	Max	Inter-Quartile Range
Sex	Male	52	-	-	-	-	-	-
	Female	34	-	-	-	-	-	-
Age		86	18.24	15	10.91	3	48	15
Enrichment Diversity Index		86	1.79	1.91	0.64	0	2.59	0.8
Enrichment Program Index		86	0.05	-0.08	1.01	-1.1	2.41	1.26
Night Time Enrichment		86	2.01	0	2.86	0	7	4.75
Enrichment Schedule	Predictable	16	-	-	-	-	-	-
	Semi-Random	62	-	-	-	-	-	-
	Random	8	-	-	-	-	-	-
Frequency of New Enrichment	Monthly / Weekly	54	-	-	-	-	-	-
	Twice a Year	22	-	-	-	-	-	-
	Yearly / Year +	10	-	-	-	-	-	-
Dolphin Presentations		86	15.36	16	10.33	0	40	16.75
Interaction Programs		86	2.67	0	6.18	0	28	0.9
Training Duration (hr)		86	14.67	12.98	8.07	2.85	39.86	8.5
Maximum Number of Interaction Guests		86	12.16	10	9.43	1	30	10.5
Training Schedule	Predictable	32	-	-	-	-	-	-
	Semi-Predictable	54	-	-	-	-	-	-
Day Time Spatial Experience (Ml)		86	2.54	1.64	3.8	0.04	25.2	1.42
Night Time Spatial Experience (Ml)		86	2.61	1.63	3.76	0.38	25.2	1.62
24 Hour Spatial Experience (Ml)		86	2.55	1.6	3.76	0.38	25.2	1.47
Length (m)		86	41.28	37	20.19	9.14	120	16.25
Depth (m)		86	7.66	5	4.76	3	19.2	6.73
Habitat Type	Zoo/Aquarium Habitat	50	-	-	-	-	-	-
	Ocean Habitat	36	-	-	-	-	-	-
Number of Habitats		86	2.83	3	1.8	1	9	3
Social Management	Same Group	43	-	-	-	-	-	-
	Split/Reunited	28	-	-	-	-	-	-
	Rotated Subgroups	15	-	-	-	-	-	-
Neighboring Conspecifics	No Visual Access	54	-	-	-	-	-	-
	Visual/Auditory Access	32	-	-	-	-	-	-
a The reference value (Ref =) was the baseline value used when calculating univariate correlations with these binary variables.
